# Supplementary material for: A Systematic Review on the Potential Acceleration of Neurocognitive Aging in Older Cancer Survivors
Source: Cancers (Basel). 2023 Feb 14;15(4):1215. doi: 10.3390/cancers15041215 (PMC9954467; doi:10.3390/cancers15041215)
Supplement: Supplementary file 1 [file cancers-15-01215-s001.zip]

Archive with 1 entries (1 files):
- cancers-2153064-supplementary.pdf
